# Supplementary material for: Effect of Aqueous Enzymatic Extraction of Deer Oil on Its Components and Its Protective Effect on Gastric Mucosa Injury
Source: Front Nutr. 2021 Nov 16;8:769463. doi: 10.3389/fnut.2021.769463 (PMC8635026; doi:10.3389/fnut.2021.769463)
Supplement: Supplementary file 1 [file Table_1.XLSX]

## Sheet: Sheet1
Table3	yeild(%)	water content(%)	protein(%)	phospholipids(mg/100g)	cholesterol(mg/100g)
	78.25	4.12	0.12	0.49	43.3
	93.02	3.91		0.47	44.95
	85.53	4.95		0.48	44.96
	85.6	4.32667		0.48	44.4033
	7.38525	0.549939		0.01	0.955528
Table4
	C10:0	0.02
	C12:0	0.14
	C13:0	0.05
	C14:0	3.63
Saturated Fat Acid	C15:0	1.26
( SFA)	C16:0	32.8
	C17:0	0.9
	C18:0	25.7
	C20:0	0.1
	Total	64.6
	C14:1n5	0.63
	C16:1n7	6.62
Monounsaturated fatty acids	C18:1n9C	21.1
(MUFA)	C20:1	0.2
	Total	28.56
	C15:1n5	0.11
	C18:2n6	5.91
	C18:3n3	0.31
Polyunsaturated fatty acids	C20:2n6	0.1
(PUMA)	C20:3n6	0.06
	C20:3n3	0.03
	C20:4n6	0.1
	Total	6.51
Total fatty acid( TFA)	Total	99.67
Table5	initial body weight (g)	Normal	Model	Cimetidine	L-deer oiL	H-deer oil
		164.94	168.37	164.33	160.56	170.11
		170.43	174.19	169.13	176.4	168.59
		174.34	168.34	172.38	168.08	168.74
		174.19	166.02	172.17	169.57	179.38
		171.4	173.81	170.01	176.85	175.8
		155.19	159.51	156.18	171.7	178.58
		168.415	168.373	167.367	170.527	173.533
		7.3267	5.43119	6.20749	6.03478	4.97839
	15d body weight (g)	Normal	Model	Cimetidine	L-deer oiL	H-deer oil
		286.43	300.7	282.33	294.97	293.58
		260.66	305.58	275.28	286.06	306.87
		271.74	275.22	298.27	311.38	288.64
		262.22	282.11	295.55	291.87	310.09
		284.81	282.99	285.06	285.8	292.84
		271.02	281.08	299.46	299.72	302.68
		272.813	287.947	289.325	294.967	299.117
		10.8961	12.1765	9.85763	9.643	8.63756
	30d body weight (g)	Normal	Model	Cimetidine	L-deer oiL	H-deer oil
		292.07	334.65	334.23	383.71	382.72
		316.37	334.65	347.59	373.18	387.45
		319.98	334.65	315.22	366.22	364.18
		348.72	323.82	334.74	383.29	396.56
		326.86	312.1	323.26	378.96	382.72
		315.9	368.05	322.83	343.91	382.72
		319.983	334.653	329.645	371.545	382.725
		18.341	18.662	11.5265	15.0707	10.5608
	viscera index	Normal	Model	Cimetidine	L-deer oiL	H-deer oil
		1.7	2.54	1.85	2.63	2.44
		1.92	2.44	2.2	2.26	2.44
		1.61	2.73	2.13	2.28	2.19
		1.87	2.86	2.01	2.41	2.2
		1.69	2.66	1.95	2.4	1.99
		1.79	2.58	1.9	2.27	2.3
		1.76333	2.635	2.00667	2.375	2.26
		0.117927	0.14856	0.13545	0.141527	0.17193
		0.0055107	0.00787382	0.00608736	0.00639223	0.00590502
	congestion area (mm)	Normal	Model	Cimetidine	L-deer oiL	H-deer oil
			68	28.79	21.19	11.4
			64.2	16.28	14.33	18.71
			84.59	25.15	14.05	15.21
			93.84	29.35	24.86	16.73
			68.84	28.09	12	10.61
			73.86	27.95	16.21	7.71
			75.555	25.935	17.1067	13.395
			11.4013	4.94677	4.91371	4.16464
	injury integral index	Normal	Model	Cimetidine	L-deer oiL	H-deer oil
			37.59	18.93	11.22	6.53
			46.11	16.92	19.88	13.78
			38.43	20.28	11.25	18.29
			36.61	12.74	10.19	10.22
			40.73	24.78	15.38	3.39
			39.06	15.11	12.46	11.67
			39.755	18.1267	13.3967	10.6467
			3.41038	4.22188	3.64619	5.27397
Fig.2	TG	Normal	Model	Cimetidine	L-deer-oil	H-deer-oil
		0.282367	0.4826	0.47324	0.5846	0.481783
		0.364867	0.4303	0.35647	0.384533	0.5946
		0.557768	0.243267	0.413456	0.321767	0.3021
	T-CHO	Normal	Model	Cimetidine	L-deer-oil	H-deer-oil
		2.12383	2.40354	2.34099	1.60197	2.33063
		1.65052	2.1481	1.27365	2.39566	2.04568
		1.88	1.12866	2.27867	1.90538	2.46364
	LDL-C	Normal	Model	Cimetidine	L-deer-oil	H-deer-oil
		0.149939	0.121101	0.15654	0.167278	0.160551
		0.170774	0.191743	0.187964	0.180734	0.20948
		0.155031	0.163914	0.127689	0.143731	0.18762
	HDL-C	Normal	Model	Cimetidine	L-deer-oil	H-deer-oil
		0.384259	0.324456	0.416775	0.319444	0.632407
		0.361111	0.537037	0.376597	0.699	0.347222
		0.371524	0.416667	0.394653	0.319444	0.375
	SOD	Normal	Model	Cimetidine	L-deer-oil	H-deer-oil
		50.05	47.81	72.02	105.35	106.23
		83.26	83.79	83.19	108.88	114.66
		47.86	53.61	83.28	98.53	106.52
		98.3526	93.5	105.92	93.7263	105.095
	GSH-Px	Normal	Model	Cimetidine	L-deer-oil	H-deer-oil
		461.029	304.559	405.147	427.21	406.618
		506.618	313.97	417.794	449.265	491.912
		436.029	322.794	374.265	344.853	422.794
		428.676	313.774	398.176	431.618	471.32
	MPO	Normal	Model	Cimetidine	L-deer-oil	H-deer-oil
		153.21	178.474	164.263	167.421	150.579
		156.368	197.947	181.632	173.737	157.421
		158.474	173.21	167.421	173.21	159.526
		142.876	185.975	166.895	172.684	154.263
		140.12	183.945	154.263	154.263	151.632
	E2	Normal	Model	Cimetidine	L-deer-oil	H-deer-oil
		58.3686	47.9456	57.7644	50.2115	60.4834
		54.4411	40.3051	50.0604	53.0816	50.5136
		53.5347	42.3263	61.5408	49.7583	50.8157
		56.4387	45.7543	56.5559	49.9094	54.7432
	EGF	Normal	Model	Cimetidine	L-deer-oil	H-deer-oil
		461.029	304.559	405.147	427.21	406.618
		506.618	313.97	417.794	449.265	491.912
		436.029	322.794	374.265	344.853	422.794
		428.676	310.976	398.753	431.618	471.32
	SS	Normal	Model	Cimetidine	L-deer-oil	H-deer-oil
		104.201	65.858	97.1006	101.834	98.8757
		91.1834	59.0532	83.787	91.1834	86.1539
		107.751	74.0237	79.0533	82.3077	73.1361
		104.497	61.0543	83.4911	75.503	86.1539
		94.7337	71.4309	94.142	97.1006	92.6627
PCR		1	518	49.921	42	93	25859			1	648	96.455	81	108	62503
		2	563	177.043	79	255	99675			2	828	172.281	112	199	142649
		3	635	148.791	57	214	94482			3	853	138.036	94	173	117745
		4	398	45.812	41	55	18233			4	835	101.732	80	115	84946
		5	390	58.444	44	70	22793			5	783	90.815	79	99	71108
		6	321	49.857	44	55	16004			6	845	94.516	79	108	79866
		7	723	164.645	74	255	119038			7	955	166.347	90	199	158861
		8	639	138.177	49	214	88295			8	955	135.282	88	173	129194
		9	615	46.429	41	74	28554			9	912	100.796	82	115	91926
		10	363	57.769	44	70	20970			10	912	89.852	78	99	81945
		11	417	48.731	44	64	20321			11	625	96.117	79	108	60073
		12	667	161.546	75	255	107751			12	930	163.599	94	199	152147
		13	655	146.721	50	214	96102			13	877	137.43	97	173	120526
		14	443	46.454	41	52	20579			14	877	101.615	84	115	89116
		15	522	55.268	42	70	28850			15	877	90.07	78	99	78991
		1	910	48.008	44	76	43687			1	424	72.307	52	86	30658
		2	887	108.091	49	187	95877			2	1111	233.364	89	255	259267
		3	641	98.763	53	156	63307			3	927	232.536	83	255	215561
		4	358	47.531	43	57	17016			4	562	76.431	44	97	42954
		5	565	52.651	44	62	29748			5	545	100.547	45	131	54798
		6	469	49.328	41	76	23135			6	452	73.451	57	86	33200
		7	823	114.823	55	187	94499			7	978	245.949	110	255	240538
		8	610	88.993	49	156	54286			8	717	249.223	125	255	178693
		9	669	46.538	41	59	31134			9	512	77.037	49	97	39443
		10	669	52.514	43	62	35132			10	446	100.177	52	131	44679
		11	261	49.318	46	56	12872			11	547	70.815	50	86	38736
		12	868	111.507	55	187	96788			12	1066	234.28	100	255	249742
		13	657	97.231	49	156	63881			13	945	228.799	100	255	216215
		14	522	46.941	42	65	24503			14	603	75.693	44	97	45643
		15	610	52.4	44	62	31964			15	568	98.31	48	131	55840
		1	607	249.725	150	255	151583			1	952	59.184	44	72	56343
		2	602	251.404	131	255	151345			2	1084	145.223	69	206	157422
		3	617	246.339	118	255	151991			3	731	106.714	67	131	78008
		4	604	248.907	106	255	150340			4	615	73.834	43	87	45408
		5	592	243.23	132	255	143992			5	586	87.556	67	103	51308
		6	922	229.49	77	255	211590			6	469	64.011	52	72	30021
		7	866	231.659	65	255	200617			7	938	152.865	76	206	143387
		8	847	238.53	94	255	202035			8	693	106.32	69	131	73680
		9	823	236.654	71	255	194766			9	640	73.791	52	87	47226
		10	747	234.94	66	255	175500			10	675	85.13	60	103	57463
		11	797	239.526	105	255	190902			11	569	63.207	48	72	35965
		12	797	236.965	79	255	188861			12	1005	147.102	57	206	147838
		13	797	237.905	79	255	189610			13	781	104.657	53	131	81737
		14	815	238.605	133	255	194463			14	417	76.432	60	87	31872
		15	815	236.734	100	255	192938			15	789	81.916	52	103	64632
	IL-1			IL-6			TNF			EPO			EPOR
	25859	16004	20321	43687	23135	12872	62503	79866	60073	30658	33200	38736	56343	30021	35965
	99675	119038	107751	95877	94499	96788	142649	158861	152147	259267	240538	249742	157422	143387	147838
	94482	88295	96102	63307	54286	63881	117745	129194	120526	215561	178693	216215	78008	73680	81737
	18233	28554	20579	17016	31134	24503	84946	91926	89116	42954	39443	45643	45408	47226	31872
	22793	20970	28850	29748	35132	31964	71108	81945	78991	54798	44679	55840	51308	57463	64632
	GAPDH			AVER
	151583	211590	190902	184692
	151345	200617	188861	180274
	151991	202035	189610	181212
	150340	194766	194463	179856
	143992	175500	192938	170810
	IL-1/GA			AVER	SD	IL-6/GA			AVER	SD	TNF/GA			AVER	SD
	0.140012	0.0866525	0.110027	0.11223	0.0267478	0.23654	0.125263	0.0696945	0.143833	0.0849588	0.338418	0.432429	0.325261	0.365369	0.0584466
	0.552907	0.660316	0.597706	0.603643	0.0539498	0.531839	0.524196	0.536893	0.530976	0.00639255	0.791288	0.881218	0.843975	0.838827	0.0451853
	0.521389	0.487247	0.530329	0.512988	0.0227365	0.349353	0.299572	0.352521	0.333815	0.029698	0.649764	0.712944	0.66511	0.675939	0.0329527
	0.101375	0.15876	0.114419	0.124852	0.0300812	0.0946088	0.173105	0.136237	0.13465	0.039272	0.472299	0.511108	0.495484	0.492964	0.0195268
	0.133441	0.122768	0.168901	0.141703	0.024151	0.174158	0.205679	0.187132	0.18899	0.0158421	0.416299	0.479744	0.46245	0.452831	0.0327979
	EPO/GA					EPOR/GA
	0.165996	0.179759	0.209733	0.185163	0.022364	0.371697	0.162547	0.19473	0.242991	0.112618
	1.43818	1.33429	1.38534	1.38594	0.0519484	1.04015	0.795382	0.820072	0.885203	0.134758
	1.18955	0.986099	1.19316	1.12294	0.118519	0.513241	0.406596	0.451057	0.456965	0.0535675
	0.238824	0.219303	0.253775	0.237301	0.0172864	0.302035	0.262576	0.177208	0.247273	0.0638052
	0.320813	0.261571	0.326913	0.303099	0.0360931	0.356325	0.336415	0.378385	0.357042	0.0209945
WB	GAPDH1	1	142338	162266	314231	206278	94019.2
		2	143787	158559	299949	200765	86212.8
		3	144707	159724	303866	202766	87876.8
		4	152422	165785	295000	204402	78743.9
		5	131759	145034	301938	192910	94653.7
	caspase-3	1	37540	34935	34935	35803.3	1504		1	0.181987	0.169359	0.169359
		2	116518	112284	112284	113695	2444.5		2	0.58037	0.559281	0.559281
		3	36838	35751	35751	36113.3	627.58		3	0.181678	0.176317	0.176317
		4	42365	38447	38447	39753	2262.06		4	0.207263	0.188095	0.188095
		5	71494	69449	69449	70130.7	1180.68		5	0.370607	0.360007	0.360007
	bax	1	67165	67805	65625	66865	1120.54			0.325604	0.328706	0.318138
		2	118868	129968	134189	127675	7913.7			0.592075	0.647364	0.668388
		3	109960	114858	108018	110945	3524.85			0.542301	0.566457	0.532723
		4	87921	90728	80431	86360	5323.02			0.430137	0.44387	0.393494
		5	64841	65521	58812	63058	3692.83			0.33612	0.339645	0.304867
	bcl-2	1	191576	166345	162745	173555	15709.8			0.928726	0.80641	0.788958
		2	47124	42328	46678	45376.7	2649.62			0.234722	0.210834	0.232501
		3	152237	150021	144499	148919	3984.97			0.750803	0.739874	0.71264
		4	238782	233745	212440	228322	13983.2			1.1682	1.14355	1.03932
		5	166490	176694	183419	175534	8523.87			0.863043	0.915938	0.950799
	nf-kb	1	41551	38117	32751	37473	4435.21			0.201432	0.184784	0.158771
		2	90953	94083	83831	89622.3	5253.94			0.453032	0.468623	0.417558
		3	57945	64484	56927	59785.3	4100.88			0.285773	0.318022	0.280753
		4	48533	49231	43857	47207	2922.1			0.237439	0.240853	0.214562
		5	51580	55066	51328	52658	2089.19			0.267378	0.285449	0.266072
	GAPDH2	1	378334	403872	409434	397213	16584.8
		2	413633	401524	435206	416788	17061.2
		3	422662	426577	430040	426426	3691.31
		4	434586	412404	430766	425919	11858.9
		5	449888	446052	459686	451875	7030.9
	ERK	1	277737	260828	262899	267155	9222.88
		2	279442	242408	254896	258915	18841.3
		3	293208	256784	285285	278426	19156.3
		4	228246	212775	236590	225870	12083.9
		5	221133	207729	224325	217729	8806.09
	p-ERK	1	19027	15886	19366	18093	1918.82			0.0685073	0.060906	0.0736633	0.0676922
		2	125769	139938	138433	134713	7782.49			0.450072	0.577283	0.543096	0.523484	7.73329
		3	105593	101813	107196	104867	2763.9			0.36013	0.396493	0.375751	0.377458
		4	31503	31994	31045	31514	474.596			0.138022	0.150365	0.131219	0.139869
		5	65555	66559	73267	68460.3	4192.86			0.296451	0.320413	0.326611	0.314491
	JNK	1	134233	114042	127244	125173	10253.6
		2	146971	160948	157818	155246	7334.97
		3	177545	189778	193568	186964	8374.04
		4	165577	174822	191340	177246	13051.5
		5	154734	157937	170678	161116	8434.09
	p-JNK	1	100282	97827	143885	113998	25912			0.747074	0.857816	1.13078	0.91189
		2	241850	239440	264172	248487	13636.7			1.64556	1.48769	1.6739	1.60238	1.75721
		3	176925	156992	224225	186047	34532.3			0.996508	0.82724	1.15838	0.994042
		4	209391	180925	176426	188914	17875.7			1.26461	1.03491	0.922055	1.07386
		5	229118	157855	242325	209766	45438.6			1.48072	0.999481	1.41978	1.29999
	p38	1	83151	78652	85748	82517	3590.23
		2	80676	73753	79448	77959	3693.89
		3	78617	70923	79955	76498.3	4874.51
		4	75494	68039	72567	72033.3	3756.04
		5	76263	62588	66294	68381.7	7072.49
	p-p38	1	126988	128131	88574	114564	22515.5			1.5272	1.62909	1.03296	1.39641
		2	276109	300667	258220	278332	21310.6			3.42244	4.07667	3.25018	3.5831	2.56593
		3	214673	155855	176116	182215	29879.5			2.73062	2.19752	2.20269	2.37694
		4	124318	127093	120752	124054	3178.71			1.64673	1.86794	1.66401	1.72623
		5	308293	322248	310510	313684	7499.31			4.0425	5.14872	4.68383	4.62502
	GAPDH3	1	300673	242369	263292	268778	29536.6
		2	282028	272052	253228	269103	14624.8
		3	286139	266711	220998	257949	33442.7
		4	269035	247174	222343	246184	23361.7
		5	262950	253120	223195	246422	20706.7
	IKK	1	92942	102553	99663	98386	4931.11			0.309113	0.423128	0.378527	0.370256
		2	239707	221724	215844	225758	12432.5			0.84994	0.815006	0.85237	0.839106
		3	147859	153709	159272	153613	5707.1			0.516738	0.576313	0.720694	0.604582
		4	100278	101399	125303	108993	14135.7			0.372732	0.410233	0.563557	0.448841
		5	151186	119982	165956	145708	23471.4			0.574961	0.474012	0.743547	0.597507
	IKBa	1	211508	195168	187122	197933	12425.9
		2	99021	90133	100017	96390.3	5441.84
		3	199018	194056	181655	191576	8943.15
		4	210912	212312	187791	203672	13770.9
		5	246117	259993	228396	244835	15837.4
	p-IKBa	1	132135	118436	200373	150315	43889.6			0.624728	0.606841	1.07081	0.767461
		2	516459	536739	511321	521506	13439.7			5.21565	5.95497	5.11234	5.42765
		3	350098	432192	424882	402391	45434			1.75913	2.22715	2.33895	2.10841
		4	266501	269023	320231	285252	30319.2			1.26356	1.26711	1.70525	1.41198
		5	317262	361632	357646	345513	24547.4			1.28907	1.39093	1.5659	1.4153
	NFkB	1	83770	90698	103407	92625	9959.31
		2	128278	130376	147412	135355	10493.9
		3	77609	100649	106397	94885	15235
		4	91197	106082	113703	103661	11446.7
		5	107166	116449	129952	117856	11457.9
	P-NFkB	1	99937	97901	86616	94818	7175.72			1.19299	1.07942	0.837622	1.03668
		2	304647	336514	300589	313917	19674.8			2.3749	2.5811	2.03911	2.3317
		3	130225	129012	166938	142058	21555			1.67796	1.2818	1.56901	1.50959
		4	131381	115920	116078	121126	8881.15			1.44063	1.09274	1.02089	1.18475
		5	123852	128612	115320	122595	6734.61			1.1557	1.10445	0.887405	1.04919
