# Supplementary material for: Effect of Aqueous Enzymatic Extraction of Deer Oil on Its Components and Its Protective Effect on Gastric Mucosa Injury
Source: Front Nutr. 2021 Nov 16;8:769463. doi: 10.3389/fnut.2021.769463 (PMC8635026; doi:10.3389/fnut.2021.769463)
Supplement: Supplementary file 2 [file Data_Sheet_1.ZIP]

Archive with 11 entries (10 files):
- HE/
- HE/Cimetidine.1jpg.jpg
- HE/Cimetidine.jpg
- HE/control.1jpg.jpg
- HE/Control.jpg
- HE/H-deer oil.1jpg.jpg
- HE/Hdeer oil.jpg
- HE/l-deer oil.1jpg.jpg
- HE/L-deer oil.jpg
- HE/Model.1jpg.jpg
- HE/Model.jpg
