# Supplementary material for: Effect of Aqueous Enzymatic Extraction of Deer Oil on Its Components and Its Protective Effect on Gastric Mucosa Injury
Source: Front Nutr. 2021 Nov 16;8:769463. doi: 10.3389/fnut.2021.769463 (PMC8635026; doi:10.3389/fnut.2021.769463)
Supplement: Supplementary file 3 [file Data_Sheet_2.ZIP]

Archive with 22 entries (21 files):
- The original image/
- The original image/bax (2).jpg
- The original image/bcl-2(2).jpg
- The original image/cleaved caspase-3(2).jpg
- The original image/EPO;EPOR.jpg
- The original image/erk.jpg
- The original image/GAPDH1.jpg
- The original image/GAPDH2.jpg
- The original image/GAPDH3.jpg
- The original image/ikb-α.jpg
- The original image/ikk.jpg
- The original image/IL-1β;IL-6.jpg
- The original image/JNK.jpg
- The original image/nfkb.jpg
- The original image/p-erk.jpg
- The original image/p-ikb.jpg
- The original image/p-jnk.jpg
- The original image/p-nfkb.jpg
- The original image/p-p38.jpg
- The original image/p38.jpg
- The original image/pcr-GAPDH.jpg
- The original image/TNF-α.jpg
